# Supplementary material for: Onkopus: precise interpretation and prioritization of sequence variants for biomedical research and precision medicine
Source: Nucleic Acids Res. 2025 May 16;53(W1):W431–9. doi: 10.1093/nar/gkaf376 (PMC12230665; doi:10.1093/nar/gkaf376)
Supplement: gkaf376_Supplemental_Files [file gkaf376_supplemental_files.zip]

Archive with 2 entries (2 files):
- data_resources.xlsx
- onkopus_benchmarks.xlsx
