# Supplementary material for: Onkopus: precise interpretation and prioritization of sequence variants for biomedical research and precision medicine
Source: Nucleic Acids Res. 2025 May 16;53(W1):W431–9. doi: 10.1093/nar/gkaf376 (PMC12230665; doi:10.1093/nar/gkaf376)
Supplement: gkaf376_Supplemental_Files [file gkaf376_supplemental_files.zip › data_resources.xlsx]

## Sheet: Sheet1
Category	Features	Database(s)	Version	Database URL
Basic variant information	Gene, amino acid exchange, Codon change, RefSeq/Ensembl transcript (MANE Select), RefSeq/Ensembl protein ID (MANE Select), cDNA identifier, strand, reference/alternate allele, CDS start/end, protein position, intron/protein-coding	UTA database, GENCODE	v47	https://ftp.ebi.ac.uk/pub/databases/gencode/Gencode_human/
Basic gene information (NCBI, Entrez ID, Ensembl, UniProt ID)	HGNC gene, Ensembl, UniProt, Entrez ID,	UTA database, GENCODE	v47
Basic InDel information	Frameshift/In-frame
Functional regions	Transcripts, CDS, UTRs, PDB IDs	GENCODE	v47
Variant pathogenicity prediction	AlphaMissense, REVEL, PrimateAI, ESM1b, EVE, MVP, gMVP, SIFT, GERP++. FATHMM, M-CAP, MutationAssessor, MutationTaster, MutPred, VARITY_ER_LOO	dbNSFP	4.9.c	https://dbnsfp.s3.amazonaws.com/dbNSFP4.5a.zip
	AlphaMissense predictions at each position	AlphaMissense
	LoFTool	LoFTool		https://oup.silverchair-cdn.com/oup/backfile/Content_public/Journal/bioinformatics/33/4/10.1093_bioinformatics_btv602/6/bioinformatics_33_4_471_s1.zip?Expires=1743135381&Signature=RPAHpiYE96WM28kYf~WSGKi0h3Ux9vhOO3ovQz5zPSmXOVf8TV2fP-5NQb9Z2cYTQ77gLXgauoKwQY8o~6Sr423-fS1dJ-8lxFPr1Md2-nY7607RcnD9qN3mrDiVMDnAliR5AfjJ0cVmGxqrOM~kUfFRE5exPZcLPzlhEasdENyKrNxjTVZ~6HvDufqAVAGZ0XUQP-UuhmwkACJAiWRTtA-6V0j…
Population allele frequency	Total population allele frequency, African/Asian/American/European population frequencies	dbSNP
		gnomAD, 1000Genomes, ExAC		dbNSFP
Clinical database	ClinVar clinical significance	ClinVar	2025-01-06	https://ftp.ncbi.nlm.nih.gov/pub/clinvar/
	Biomarker, disease, therapy, citation ID, evidence level, evidence statement	CIViC	2025-02-01	https://civicdb.org/downloads/01-Feb-2025/01-Feb-2025-ClinicalEvidenceSummaries.tsv
		MetaKB		https://drive.google.com/drive/folders/1ZY6o3uaLOZSjOQPpXSMsnMbXmFWpb58d
		OncoKB		public API (optional module)
Gene expression	Median gene expression per tissue	GTEx median gene expression per tissue		https://storage.googleapis.com/adult-gtex/bulk-gex/v10/rna-seq/GTEx_Analysis_v10_RNASeQCv2.4.2_gene_median_tpm.gct.gz
Molecular features	Molecular weight, charge, aromaticity, hydropathy, solubility, ionizability, phosphorylizability, polarity, H-bond acceptors/donors, charged residues, BLOSUM62, alpha helix breaker, beta sheet propensity
Protein structures		AlphaFold DB		https://ftp.ebi.ac.uk/pub/databases/alphafold/latest/mane_overlap_v4.tar
Protein features	Relative accessible surface area (RSA), alpha carbon distances, secondary protein structure, Phi/Psi angles, hydrogen bond energies, disulfide bonds, salt bridges, pLDDT scores
Protein sequences	Protein sequences	UTA database, GENCODE
Protein domains	Protein domains	Interpro
Binding sites	Binding site prediction	ScanNet
Drug-gene interactions	Drug-gene interactions	DGIdb	2024-Dec	https://dgidb.org/data/2024-Dec/interactions.tsv
Drug classifications	Drug classes, targets	DrugOn
