# Supplementary material for: Onkopus: precise interpretation and prioritization of sequence variants for biomedical research and precision medicine
Source: Nucleic Acids Res. 2025 May 16;53(W1):W431–9. doi: 10.1093/nar/gkaf376 (PMC12230665; doi:10.1093/nar/gkaf376)
Supplement: gkaf376_Supplemental_Files [file gkaf376_supplemental_files.zip › onkopus_benchmarks.xlsx]

## Sheet: Sheet1
Variant interpretation pipelines/web applications
Category	Onkopus	wANNOVAR	Variant Effect Predictor Web	PanDrugs2	REEV	VarSome
Input
VCF input/file upload	x	x	x	x	-	commercial
Additional input formats	x	x	x	-	-	commercial
Search at variant level	x	x	x	x	x	x
Search at genomic level	x	x	x	x	x	x
Search at transcript/protein level	x	-	x	-	-	x
LiftOver between reference genomes	GRCh37, GRCh38, T2T-CHM13	GRCh37, GRCh38	GRCh37, GRCh38	-	x	GRCh37, GRCh38
Functional variant annotation
Basic variant information (Uniprot ID, Ensembl/RefSeq transcript/protein ID)	x	x	x	x	x	x
Protein association (Protein position, codon, reference/alternate amino acid)	x	x	x	x	-	x
Functional regions (Transcripts, CDS, UTRs)	x	x	x	x	-	x
MANE Select transcript	x	x	x	x	x	x
Protein transcripts (Ensembl, RefSeq)	x	-	-	x	-	x
HGVS notation	x	x	x	x	x	x
Population allele frequency	x	x	x	x	x	x
Pathogenicity prediction scores	x	x	x	x	x	x
ClinVar	x	x	x	x	x	x
Splice variants	-	x	x	-	x	-
Structural variants	-	-	x	-	x	x
GO terms	-	-	x	-	-	-
Phenotype data	-	x	x	-	x	commercial
Associated conditions	x	-	-	-	x	x
Direct links to literature (variant-related)	x	-	x	-	x	x
Protein-related annotation
Transcript protein sequences	x	-	-	-	-	-
Structural protein features	x	-	-	-	-	-
Molecular features	x	-	-	-	-	-
Associated interactions	-	-	-	-	-	-
Binding site prediction	x	-	-	-	-	-
Clinical variant annotation
Potential therapies at gene level	x	-	-	x	-	commercial
Potential therapies at variant level	x	-	-	-	-	commercial
Potential therapies at patient level	x	-	-	x	-	commercial
Drug classification	x	-	-	x	-	-
Direct links to literature	x	-	-	x	x	x
Gene annotation
Basic gene information (HGNC, NCBI, Entrez ID, Ensembl, UniProt ID)	x	x	x	x	x	x
Gene expression	x	-	-	-	x	x
Visualization
Interactive therapy exploration	x	-	-	x	-	-
Integrated genome browser	x	-	x	-	-	x
Integrated protein viewer	x	-	-	-	-	x
Data export
Annotated variant export	x	x	x	x	-	commercial
Available personalized therapies	x	-	-	x	-	commercial
API endpoints	x	x	x	x	-	x
Possibility to install and run framework locally including data sources	x	x	-	x	x	-
Academic/commercial	Academic	Academic	Academic	Academic	Academic	Commercial
